# Supplementary material for: Beyond 20/20: How Laser Eye Surgery Boosts Quality of Life (SMILE vs. FS‐LASIK)
Source: J Ophthalmol. 2026 Jun 8;2026:7225757. doi: 10.1155/joph/7225757 (PMC13244257; doi:10.1155/joph/7225757)
Supplement: Supplementary file 1 — Supporting Information The data that has been collected and used in this research is available in the supplementary material section. [file JOPH-2026-7225757-s001.xlsx]

## Sheet: Data
Date	Control	Sex	Age	Education	Occupation	S	C	SE	BCVA Pre	BCVA Post	UCVA Pre	UCVA Post	NIBUT pre	Operation	Pre														Post
															Clarity of vision	Expectations	Near vision	Far vision	Diurnal fluctuations	Activity limitations	Glare	Symptoms	Dependence on correction	Worry	Suboptimal correction	Appearance	Satisfaction with correction	Average	Clarity of vision	Expectations	Near vision	Far vision	Diurnal fluctuations	Activity limitations	Glare	Symptoms	Dependence on correction	Worry	Suboptimal correction	Appearance	Satisfaction with correction	Average
2024-02-29	2024-03-28	M	18	High School	Student	-1.25	-1	-1.75	1	1	0.2	1	14.1	LASIK	50	0	60.4167	66.6667	54.1667	93.75	87.5	100	91.6667	25	100	20	60	57.7976	83.3333	0	100	81.6667	100	100	37.5	85.7143	100	75	100	60	80	71.6582
2024-02-29	2024-03-29	M	17	High School	Student	-2.75	-0.75	-3.125	1	1	0.05	1	9.8	SMILE	29.1667	0	93.75	88.3333	70.8333	100	100	92.8571	79.1667	0	0	53.3333	60	54.8172	91.6667	50	100	100	100	87.5	100	100	100	12.5	75	93.3333	100	79.2857
2024-02-29	2024-03-29	F	20	High School	Student	-9.75	-1.75	-10.625	1	1	0.0166667	1	14	LASIK	35.4167	0	60.4167	63.3333	54.1667	68.75	25	71.4286	16.6667	25	87.5	26.6667	80	43.8818	54.1667	0	66.6667	66.6667	70.8333	81.25	37.5	50	83.3333	50	50	93.3333	80	55.9821
2024-03-04	2024-04-04	M	19	High School	Student	-3	-0.5	-3.25	1	1	0.0666667	1	14.2	SMILE	83.3333	0	18.75	63.3333	37.5	31.25	87.5	92.8571	37.5	37.5	37.5	93.3333	60	48.5969	91.6667	75	81.25	71.6667	83.3333	87.5	50	82.1429	91.6667	100	75	100	80	76.3733
2024-03-04	2024-04-04	M	20	High School	Student	-2.25	-2	-3.25	1	1	0.05	1	9	LASIK	58.3333	0	91.6667	83.3333	75	87.5	50	75	41.6667	12.5	100	40	20	52.5	91.6667	75	91.6667	90	87.5	100	50	60.7143	83.3333	50	100	93.3333	80	75.2296
2024-03-04	2024-04-04	M	40	College	Pilot	-2.75	-0.5	-3	1	1	0.0666667	1	10	SMILE	29.1667	0	39.5833	53.3333	0	50	25	39.2857	16.6667	12.5	75	53.3333	60	32.4192	100	50	100	100	100	100	37.5	75	100	62.5	100	46.6667	80	75.119
2024-03-06	2024-04-06	F	21	High School	Student	-7.5	-0.75	-7.875	1	1	0.0333333	1	13.7	LASIK	50	50	12.5	0	25	31.25	50	57.1429	11	37.5	75	100	80	41.3852	75	100	93.75	89	87.5	33	75	46.4286	100	0	100	33.3333	60	63.7866
2024-03-06	2024-04-06	M	18	High School	Student	-0.5	-2.75	-1.875	0.7	1	0.5	0.8	12.2	LASIK	33.3333	25	93.75	76.6667	70.8333	31.25	12.5	50	38.9	62.5	50	60	20	44.6238	50	50	100	100	87.5	50	25	42.8571	87.5	0	12.5	93.3333	80	55.6207
2024-03-07	2024-04-07	M	26	High School	Student	-6	-1.5	-6.75	1	1	0.2	1	9.8	LASIK	72.9167	50	85.4167	73.3333	70.8333	87.5	75	67.8571	16.6667	37.5	100	20	80	59.7874	91.6667	100	91.6667	66.6667	87.5	87.5	37.5	39.2857	83.3333	37.5	100	20	60	64.4728
2024-03-07	2024-04-07	M	18	High School	Student	-3	-0.25	-3.125	1	1	0.0666667	1	7.5	LASIK	68.75	50	93.75	100	75	75	62.5	85.7143	58.3333	62.5	50	93.3333	60	66.7772	39.5833	100	66.6667	58.3333	45.8333	37.5	37.5	71.4286	70.8333	25	100	20	40	50.9056
2024-03-13	2024-04-13	F	19	High School	Student	-4.5	-1.25	-5.125	1	1	0.1	1	14.1	SMILE	25	50	33.3333	23.3333	29.1667	18.75	25	60.7143	16.6667	12.5	100	86.6667	100	41.5094	93.75	100	91.6667	65	87.5	43.75	62.5	64.2857	91.6667	12.5	100	60	80	68.0442
2024-03-14	2024-04-14	M	19	High School	Student	-1.5	0	-1.5	1	1	0.5	1	12.5	LASIK	33.3333	50	79.1667	50	87.5	68.75	75	96.4286	70.8333	37.5	100	46.6667	80	62.5128	91.6667	100	79.1667	50	87.5	68.75	62.5	78.5714	70.8333	37.5	100	86.6667	80	70.9396
2024-03-14	2024-04-14	M	19	High School	Student	-2.75	-0.75	-3.125	1	1	0.0666667	1	11.1	SMILE	31.25	0	31.25	23.3333	0	37.5	50	67.8571	29.1667	0	0	53.3333	80	28.835	68.75	0	100	100	100	100	75	96.4286	100	100	100	86.6667	80	79.0604
2024-03-14	2024-04-14	M	20	High School	Student	-1.75	-0.5	-2	1	1	0.1	1	9.3	LASIK	16.6667	0	93.75	73.3333	70.8333	100	37.5	82.1429	100	37.5	50	53.3333	60	55.3614	60.4167	0	93.75	88.3333	83.3333	75	25	85.7143	100	50	100	53.3333	80	63.9201
2024-03-14	2024-04-14	M	33	College	Employee	-8	-3.5	-9.75	1	1	0.0666667	1	14.6	SMILE	33.3333	0	45.8333	50	0	62.5	75	92.8571	16.6667	0	62.5	20	60	37.0493	91.6667	25	64.5833	78.3333	33.3333	81.25	87.5	96.4286	16.6667	0	62.5	93.3333	80	57.8997
2024-03-14	2024-04-14	M	19	High School	Student	-1.5	-2	-2.5	1	1	0.4	1	11.9	SMILE	52.0833	0	85.4167	83.3333	87.5	87.5	87.5	85.7143	79.1667	12.5	87.5	53.3333	60	61.5391	91.6667	0	100	100	100	100	100	85.7143	100	0	50	60	100	70.5272
2024-03-15	2024-04-15	F	19	High School	Student	-2.25	-0.5	-2.5	1	1	0.05	1	6.4	SMILE	22.9167	0	62.5	41.6667	29.1667	62.5	75	50	29.1667	37.5	75	53.3333	80	44.1964	22.9167	0	54.1667	43.3333	87.5	37.5	25	46.4286	29.1667	25	100	13.3333	100	41.7389
2024-03-15	2024-04-15	M	18	High School	Student	-0.25	-1.5	-1	1	1	0.6	1	9.7	LASIK	8.33333	0	79.1667	90	54.1667	87.5	62.5	53.5714	83.3333	75	87.5	40	60	55.7908	100	0	100	90	100	100	37.5	82.1429	100	50	100	40	80	69.9745
2024-03-15	2024-04-15	M	18	High School	Student	-0.75	-0.5	-1	1	1	0.5	1	6.5	LASIK	60.4167	0	91.6667	100	54.1667	100	75	100	87.5	0	100	93.3333	80	67.2917	75	0	93.75	100	50	100	37.5	96.4286	100	50	100	100	100	71.6199
2024-03-15	2024-04-15	M	18	High School	Student	-0.5	-1	-1	1	1	0.63	0.8	14.1	LASIK	58.3333	0	66.6667	81.6667	54.1667	100	50	78.5714	100	0	100	53.3333	60	57.3384	100	100	85.4167	88.3333	70.8333	100	62.5	78.5714	100	0	100	93.3333	80	75.642
2024-03-18	2024-04-18	M	19	High School	Student	-2.75	-0.75	-3.125	1	1	0.1	1	9.6	LASIK	54.1667	0	91.6667	90	100	93.75	25	85.7143	87.5	25	100	0	60	58.057	52.0833	0	93.75	100	87.5	100	12.5	42.8571	58.3333	37.5	100	20	80	56.0374
2024-03-20	2024-04-20	M	17	High School	Student	0.5	-2.25	-0.625	1	1	0.3	1	7.1	LASIK	27.0833	50	66.6667	70	45.8333	37.5	37.5	46.4286	58.3333	37.5	50	53.3333	60	45.727	72.9167	100	72.9167	76.6667	45.8333	50	50	50	100	25	50	93.3333	80	61.9048
2024-03-20	2024-04-20	M	19	High School	Student	-3	-0.5	-3.25	1	1	0.1	1	9.8	SMILE	31.25	0	58.3333	73.3333	58.3333	75	50	85.7143	37.5	0	37.5	33.3333	100	45.7355	100	50	100	100	100	100	62.5	78.5714	100	62.5	100	46.6667	100	78.5884
2024-03-21	2024-04-21	M	20	High School	Student	-6.5	-1	-7	0.9	1	0.0666667	1	11.7	LASIK	33.3333	0	39.5833	16.6667	50	56.25	25	53.5714	16.6667	0	100	66.6667	60	36.9813	81.25	0	100	100	100	50	50	57.1429	100	0	75	33.3333	80	59.0519
2024-03-22	2024-04-22	M	22	High School	Student	-3	-1	-3.5	1	1	0.15	1	14.9	SMILE	33.3333	0	37.5	44.3	12.5	81.25	37.5	75	75	25	100	46.6667	60	44.8607	100	100	100	85	87.5	100	25	78.5714	100	100	100	100	80	82.5765
2024-03-08	2024-04-23	F	18	High School	Student	-2.5	-1.5	-3.25	1	1	0.15	0.8	14.4	LASIK	64.5833	0	64.5833	41.6667	29.1667	68.75	75	92.8571	58.3333	0	50	53.3333	60	47.0196	70.8333	0	100	88.3333	87.5	100	50	50	62.5	0	100	53.3333	40	57.3214
2024-03-27	2024-04-23	F	18	High School	Student	-7.75	-3	-9.25	0.9	1	0.0333333	0.8	9	LASIK	39.5833	0	33.3333	30	16.6667	37.5	0	32.1429	16.6667	12.5	25	53.3333	60	25.4804	100	50	100	100	100	100	62.5	78.5714	100	62.5	100	46.6667	100	78.5884
2024-03-25	2024-04-25	F	18	High School	Student	-1.25	-1.25	-1.875	1	1	0.4	1	13.6	LASIK	20.8333	50	72.9167	56.6667	54.1667	43.75	37.5	50	50	12.5	100	46.6667	100	49.6429	54.1667	50	87.5	78.3333	83.3333	43.75	62.5	46.4286	83.3333	25	100	53.3333	100	61.977
2024-03-27	2024-04-25	M	17	High School	Student	-5.25	-2.25	-6.375	1	1	0.05	1	7.6	LASIK	79.1667	0	87.5	83.3333	58.3333	100	87.5	92.8571	58.3333	25	62.5	100	80	65.3231	66.6667	50	79.1667	81.6667	83.3333	100	50	89.2857	87.5	62.5	25	86.6667	100	68.699
2024-03-25	2024-04-25	M	18	High School	Student	-3.5	-4.5	-5.75	0.7	1	0.05	1	9.1	LASIK	60.4167	0	66.6667	58.3333	58.3333	87.5	50	82.1429	29.1667	37.5	87.5	86.6667	80	56.0162	91.6667	0	72.9167	83.3333	87.5	93.75	37.5	71.4286	100	62.5	75	86.6667	80	67.3044
2024-03-25	2024-04-25	M	17	High School	Student	0	-1.5	-0.75	1	1	0.7	1	13.5	LASIK	91.6667	0	87.5	83.3333	83.3333	100	37.5	100	100	0	100	66.6667	100	67.8571	81.25	0	100	100	100	87.5	37.5	78.5714	91.6667	0	100	53.3333	100	66.4158
2024-03-26	2024-04-25	M	20	High School	Student	-2	-1	-2.5	1	1	0.3	1	5.6	SMILE	50	0	85.4167	60	54.1667	87.5	0	35.7143	58.3333	12.5	62.5	93.3333	100	49.9617	91.6667	0	100	100	100	100	62.5	82.1429	100	87.5	100	93.3333	100	79.7959
2024-03-27	2024-04-27	F	18	High School	Student	-2.5	-0.5	-2.75	1	1	0.1	1	9.5	SMILE	43.75	100	83.3333	100	45.8333	100	87.5	75	100	0	0	86.6667	60	63.006	91.6667	100	100	100	100	100	87.5	100	100	100	100	60	80	87.0833
2024-03-28	2024-04-28	M	17	High School	Student	-1	-1.5	-1.75	1	1	0.15	1	15	LASIK	87.5	0	87.5	58.3333	62.5	68.75	62.5	75	70.8333	37.5	37.5	26.6667	80	53.8988	87.5	50	100	68.3333	75	93.75	37.5	60.7143	100	37.5	62.5	93.3333	80	67.5808
2024-03-28	2024-04-28	M	18	High School	Student	-8	-1.5	-8.75	1	1	0.0166667	1	13.8	LASIK	50	0	79.1667	100	87.5	62.5	87.5	96.4286	16.6667	62.5	50	86.6667	100	62.7806	79.1667	0	81.25	100	66.6667	25	37.5	75	100	25	62.5	93.3333	60	57.5298
2024-03-28	2024-04-28	F	32	High School	Housewifes	-8.75	-2.25	-9.875	1	1	0.0166667	1	14.6	LASIK	0	0	44	28.3333	12.5	0	37.5	67.8571	29.1667	0	62.5	33.3333	40	25.3707	64.5833	0	93.75	90	87.5	0	62.5	82.1429	100	0	87.5	6.66667	20	49.6173
2024-03-20	2024-04-29	M	19	High School	Student	-1.5	-0.5	-1.75	1	1	0.3	1	9.8	SMILE	37.5	50	81.25	58.3333	70.8333	18.75	75	42.8571	66.6667	87.5	87.5	46.6667	100	58.7755	85.4167	0	100	93.3333	41.6667	87.5	37.5	67.8571	100	0	62.5	100	100	62.5553
2024-04-03	2024-04-30	M	17	High School	Student	-0.75	-1.25	-1.375	1	1	0.7	1	8.3	LASIK	87.5	50	93.75	85	100	100	75	75	100	62.5	100	53.3333	100	77.2917	66.6667	100	91.6667	90	87.5	75	50	71.4286	79.1667	37.5	50	60	80	67.0663
2024-04-01	2024-05-01	F	18	High School	Student	-1	-2	-2	1	1	0.6	1	7.8	LASIK	45.8333	50	58.3333	83.3333	41.6667	87.5	62.5	60.7143	75	12.5	100	13.3333	80	55.051	87.5	100	79.1667	88.3333	70.8333	100	50	60.7143	100	25	100	93.3333	80	73.9201
2024-04-02	2024-05-02	M	18	High School	Student	0	-3.5	-1.75	0.9	1	0.5	1	14.9	LASIK	58.3333	25	54.1667	73.3333	58.3333	100	50	53.5714	75	37.5	100	46.6667	60	56.5646	81.25	50	100	100	50	62.5	62.5	75	100	50	75	93.3333	100	71.3988
2024-04-03	2024-05-03	M	18	High School	Student	-5	-3.5	-6.75	1	1	0.05	1	9.3	LASIK	41.6667	50	33.3333	35	29.1667	93.75	37.5	89.2857	61	0	50	53.3333	60	45.2883	70.8333	0	85.4167	83.3333	87.5	93.75	62.5	64.2857	100	50	25	53.3333	80	61.1395
2024-04-04	2024-05-04	F	23	College	Employee	-6.25	-3.25	-7.875	0.9	1	0.0333333	0.8	10.1	LASIK	22.9167	0	45.8333	33	54.1667	62.5	75	89.2857	0	12.5	87.5	86.6667	60	44.9549	91.6667	0	87.5	89	100	83	75	85.7143	100	50	100	60	80	71.5629
2024-04-05	2024-05-05	M	21	High School	Student	0	-2.25	-1.125	1	1	0.7	1	11.8	LASIK	100	25	100	100	66.6667	100	100	96.4286	100	25	100	86.6667	60	75.6973	85.4167	0	100	100	100	100	100	100	100	75	100	86.6667	60	79.0774
2024-04-17	2024-05-17	F	18	High School	Student	-1	0	-1	1	1	0.5	1	6.1	LASIK	50	0	64.5833	73.3333	70.8333	75	12.5	57.1429	29.1667	25	100	93.3333	100	53.6352	100	0	100	90	66.6667	50	62.5	78.5714	66.6667	25	100	93.3333	100	66.6241
2024-04-17	2024-05-17	F	24	College	Student	-7.75	-1.5	-8.5	1	1	0.0333333	1	13.7	LASIK	27.0833	0	47.9167	40	29.1667	31.25	50	46.4286	16.6667	25	50	60	80	35.9651	66.6667	50	87.5	88.3333	83.3333	93.75	62.5	67.8571	100	100	50	93.3333	100	74.5196
2024-04-22	2024-05-22	F	24	College	Employee	-3.5	-0.75	-3.875	1	1	0.05	1	8.3	SMILE	62.5	0	100	78.3333	62.5	93.75	75	64.2857	66.6667	62.5	50	53.3333	80	60.6335	75	0	100	93.3333	45.8333	87.5	87.5	64.2857	100	75	100	100	80	72.0323
2024-04-22	2024-05-22	M	18	High School	Student	-1.5	-0.25	-1.625	1	1	0.4	1	14.6	SMILE	100	50	77.0833	76.6667	87.5	87.5	75	96.4286	87.5	25	100	66.6667	100	73.5247	91.6667	0	85.4167	95	100	75	87.5	100	100	25	87.5	53.3333	100	71.4583
2024-04-23	2024-05-23	M	24	College	Employee	-1.5	-1	-2	1	1	0.4	1	14.1	SMILE	16.6667	25	93.75	100	83.3333	100	12.5	71.4286	100	75	100	80	80	66.977	100	50	100	100	100	100	87.5	100	100	100	75	93.3333	80	84.7024
2024-04-24	2024-05-24	M	20	High School	Student	-1.25	-1.25	-1.875	1	1	0.3	1	10.3	SMILE	50	0	79.1667	85	83.3333	87.5	37.5	82.1429	100	37.5	62.5	53.3333	60	58.4269	81.25	50	93.75	100	100	100	25	57.1429	83.3333	50	50	46.6667	80	65.5102
2024-04-25	2024-05-25	M	17	High School	Student	-1	-3.25	-2.625	1	1	0.4	1	9.9	SMILE	56.25	0	91.6667	100	83.3333	100	87.5	53.5714	100	50	100	40	80	67.3087	66.6667	0	91.6667	100	100	100	50	89.2857	100	50	100	93.3333	100	74.3537
2024-04-25	2024-05-25	M	20	High School	Student	-1.25	-0.5	-1.5	1	1	0.3	1	15.1	SMILE	58.3333	0	100	100	70.8333	75	75	53.5714	100	62.5	50	46.6667	80	62.2789	85.4167	50	100	100	87.5	100	75	64.2857	100	75	75	93.3333	80	77.5383
2024-04-29	2024-05-29	F	18	High School	Student	-2.25	0	-2.25	1	1	0.3	1	13.8	SMILE	35.4167	0	70.8333	80	45.8333	93.75	75	71.4286	79.1667	0	100	60	80	56.5306	81.25	50	100	100	100	62.5	87.5	82.1429	100	50	100	93.3333	80	77.6233
2024-04-30	2024-05-30	F	22	College	Employee	-6.75	-1.5	-7.5	1	1	0.05	0.63	12.2	SMILE	25	100	52.0833	37.5	45.8333	62.5	87.5	96.4286	16.6667	12.5	62.5	80	20	49.8937	91.6667	100	100	78.3333	100	100	62.5	78.5714	100	62.5	100	93.3333	80	81.9218
2024-04-30	2024-05-30	M	36	College	Employee	-10.25	-1	-10.75	1	1	0.0166667	1	14	LASIK	54.1667	0	72.9167	76.6667	62.5	37.5	62.5	75	16.6667	25	25	86.6667	80	48.1845	85.4167	50	81.25	76.6667	87.5	93.75	37.5	60.7143	100	25	75	93.3333	80	67.5808
2024-04-30	2024-05-30	M	19	High School	Student	-2	-0.5	-2.25	1	1	0.2	1	7.5	SMILE	45.8333	0	85.4167	73.3333	29.1667	75	25	57.1429	58.3333	25	87.5	46.6667	40	46.3138	81.25	50	85.4167	83.3333	87.5	100	62.5	57.1429	100	75	100	93.3333	80	75.3912
2024-04-30	2024-05-30	F	20	High School	Student	-3.5	-1	-4	1	1	0.15	1	10.1	SMILE	43.75	0	60.4167	66.6667	70.8333	43.75	37.5	42.8571	91.6667	0	100	46.6667	100	50.2934	39.5833	0	60.4167	90	70.8333	43.75	50	57.1429	79.1667	25	75	53.3333	60	50.3019
2024-04-30	2024-05-30	M	18	High School	Student	-4.5	-1.75	-5.375	1	1	0.0666667	1	13	SMILE	12.5	0	31.25	16.6667	29.1667	50	50	64.2857	16.6667	25	25	93.3333	80	35.2764	81.25	25	72.9167	63.3333	45.8333	93.75	50	60.7143	100	25	100	93.3333	80	63.6522
LASIK	33
SMILE	24

## Sheet: Kuesioner
		Pertanyaan
Nama		1	2	3	4	5	6	7	8	9	10	11	12	13	14	15	16	17	18	19	20	21	22	23	24	25	26	27	28	29	30	31	32	33	34	35	36	37	38	39	40	41	42
Gerald Pre Op	Respon	3	2	4	1	1	3	2	4	3	3	2	2	3	3	2	3	4	5	1	2	4	4	4	1	1	3	3	3	2	1	5	5	2	3	3	0	0	0	3	3	0	0
	Skor	0	75	33.3333	100	100	33.3333	75	25	50	50	66.6667	75	100	100	66.6667	100	75	100	100	75	25	25	0	100	100	60	60	0	0	0	100	100	100	100	100	100	100	100	50	50	100	100
Andi S Pre Op	Respon	3	2	3	1	1	2	1	2	2	2	1	1	3	1	2	2	4	5	2	3	4	4	2	1	1	2	1	3	1	2	5	2	2	3	3	3	3	0	0	0	0	0
	Skor	0	75	66.6667	100	100	66.6667	100	75	75	75	100	100	100	0	66.6667	66.6667	75	100	100	50	25	25	66.6667	100	100	80	100	0	100	100	100	25	100	100	100	50	50	100	100	100	100	100
Nicolas Tamba Pre Op	Respon	3	1	3	1	2	1	2	1	2	1	1	1	3	2	2	3	5	5	2	2	5	5	2	1	1	3	3	3	2	2	1	1	2	3	3	0	3	0	1	1	0	3
	Skor	0	100	66.6667	100	66.6667	100	75	100	75	100	100	100	100	50	66.6667	100	100	100	100	75	0	0	66.6667	100	100	60	60	0	0	100	0	0	100	100	100	100	50	100	0	0	100	50
Mentarry Pre Op	Respon	3	3	4	3	2	2	3	2	2	2	2	4	1	1	1	1	1	4	3	2	4	4	2	1	2	2	2	3	2	1	4	5	2	2	3	4	3	3	1	2	3	3
	Skor	0	50	33.3333	33.3333	66.6667	66.6667	50	75	75	75	66.6667	25	0	0	33.3333	33.3333	0	75	75	75	25	25	66.6667	100	75	80	80	0	0	0	75	100	100	50	100	75	50	50	0	25	50	50
Hanna Pre Op	Respon	3	5	5	4	4	4	4	4	6	6	4	4	1	1	6	1	3	3	3	3	4	3	1	1	3	2	1	4	1	2	4	4	1	2	2	2	0	3	1	1	0	1
	Skor	0	0	0	0	0	0	25	25	*	*	0	25	0	0	#N/A	33.3333	50	50	75	50	25	50	100	100	50	80	100	100	100	100	75	75	0	50	50	25	100	50	0	0	100	0
Riski Addil Pre Op	Respon	3	4	5	1	1	2	4	4	4	4	4	4	2	1	1	2	4	5	2	2	3	4	3	2	2	3	2	3	1	2	3	2	1	2	2	0	0	0	0	0	0	0
	Skor	0	25	0	100	100	66.6667	25	25	25	25	0	25	50	0	33.3333	66.6667	75	100	100	75	50	25	33.3333	75	75	60	80	0	100	100	50	25	0	50	50	100	100	100	100	100	100	100
Muhammad Naufal Pre Op	Respon	3	1	1	1	2	1	1	1	2	2	2	1	1	3	1	1	3	5	1	3	5	4	3	1	3	5	5	3	1	1	5	5	2	3	2	3	0	3	1	0	3	4
	Skor	0	100	100	100	66.6667	100	100	100	75	75	66.6667	100	0	100	33.3333	33.3333	50	100	100	50	0	25	33.3333	100	50	20	20	0	100	0	100	100	100	100	50	50	100	50	0	100	50	75
Ferdyansyach Pre Op	Respon	3	2	4	1	1	2	2	2	2	2	3	2	2	3	6	3	4	4	1	3	3	3	2	2	2	3	3	3	1	2	5	5	2	3	3	0	3	0	1	2	0	3
	Skor	0	75	33.3333	100	100	66.6667	75	75	75	75	33.3333	75	50	100	#N/A	100	75	75	100	50	50	50	66.6667	75	75	60	60	0	100	100	100	100	100	100	100	100	50	100	0	25	100	50
Deden Dani Pre Op	Respon	3	3	5	3	2	2	3	4	3	3	3	3	1	1	1	1	2	3	5	5	5	4	2	3	3	3	3	3	1	1	4	4	2	2	1	1	2	2	2	1	1	0
	Skor	0	50	0	33.3333	66.6667	66.6667	50	25	50	50	33.3333	50	0	0	33.3333	33.3333	25	50	25	0	0	25	66.6667	50	50	60	60	0	100	0	75	75	100	50	0	0	25	25	25	0	0	100
Andyka Nugroho Pre Op	Respon	4	1	3	1	1	2	1	2	2	4	2	3	1	1	1	1	3	4	2	2	3	4	2	2	2	2	3	3	2	1	5	5	2	3	3	4	0	0	2	0	3	2
	Skor	100	100	66.6667	100	100	66.6667	100	75	75	25	66.6667	50	0	0	33.3333	33.3333	50	75	100	75	50	25	66.6667	75	75	80	60	0	0	0	100	100	100	100	100	75	100	100	25	100	50	25
Sayyed Farid Akbar Pre Op	Respon	3	1	3	2	1	2	2	1	2	2	1	2	2	1	2	6	1	1	2	2	1	4	3	2	1	5	2	2	1	1	5	1	1	2	1	2	3	2	2	2	2	2
	Skor	0	100	66.6667	66.6667	100	66.6667	75	100	75	75	100	75	50	0	66.6667	#N/A	0	0	100	75	100	25	33.3333	75	100	20	80	50	100	0	100	0	0	50	0	25	50	25	25	25	25	25
Fauzan Fajar Pre Op	Respon	1	1	2	1	1	1	1	2	1	1	1	1	2	2	2	2	3	4	2	3	3	2	4	1	2	3	2	3	1	2	3	3	2	2	2	4	0	4	0	4	4	0
	Skor	100	100	100	100	100	100	100	75	100	100	100	100	50	50	66.6667	66.6667	50	75	100	50	50	75	0	100	75	60	80	0	100	100	50	50	100	50	50	75	100	75	100	75	75	100
Zaki Makarim Pre Op	Respon	3	1	2	3	3	3	2	2	2	2	2	2	2	3	2	2	3	5	1	2	4	3	3	2	1	2	4	4	2	2	5	5	2	2	2	0	0	0	1	1	0	0
	Skor	0	100	100	33.3333	33.3333	33.3333	75	75	75	75	66.6667	75	50	100	66.6667	66.6667	50	100	100	75	25	50	33.3333	75	100	80	40	100	0	100	100	100	100	50	50	100	100	100	0	0	100	100
Vita Permatasari Pre Op	Respon	3	3	4	3	3	2	1	2	3	4	3	2	2	2	2	2	3	4	1	4	5	5	3	1	1	3	3	3	2	2	3	3	2	2	2	0	0	0	3	4	0	4
	Skor	0	50	33.3333	33.3333	33.3333	66.6667	100	75	50	25	33.3333	75	50	50	66.6667	66.6667	50	75	100	25	0	0	33.3333	100	100	60	60	0	0	100	50	50	100	50	50	100	100	100	50	75	100	75
Ratu Azya Pre Op	Respon	3	3	4	3	2	3	2	4	3	4	1	3	1	2	1	1	3	3	3	4	4	3	2	2	4	2	3	3	1	1	4	4	2	2	2	3	2	0	1	1	2	3
	Skor	0	50	33.3333	33.3333	66.6667	33.3333	75	25	50	25	100	50	0	50	33.3333	33.3333	50	50	75	25	25	50	66.6667	75	25	80	60	0	100	0	75	75	100	50	50	50	25	100	0	0	25	50
Ayu Ghania Pre Op	Respon	4	4	4	3	4	3	3	4	4	4	3	4	1	1	1	1	3	3	3	4	5	4	4	2	3	1	3	3	1	2	5	5	1	2	1	3	2	1	3	2	3	4
	Skor	100	25	33.3333	33.3333	0	33.3333	50	25	25	25	33.3333	25	0	0	33.3333	33.3333	50	50	75	25	0	25	0	75	50	100	60	0	100	100	100	100	0	50	0	50	25	0	50	25	50	75
Romeo Marcello Pre Op	Respon	3	4	5	4	3	3	3	3	4	4	4	3	2	1	1	1	3	4	2	5	5	5	1	2	4	2	3	3	2	2	1	1	1	2	2	0	2	3	1	1	3	3
	Skor	0	25	0	0	33.3333	33.3333	50	50	25	25	0	50	50	0	33.3333	33.3333	50	75	100	0	0	0	100	75	25	80	60	0	0	100	0	0	0	50	50	100	25	50	0	0	50	50
Muhammad Riski Pre Op	Respon	3	2	3	1	1	2	1	1	3	3	1	1	3	3	3	6	4	3	3	2	4	3	2	1	1	3	3	3	2	2	3	3	2	3	3	0	1	1	1	1	3	0
	Skor	0	75	66.6667	100	100	66.6667	100	100	50	50	100	100	100	100	100	#N/A	75	50	75	75	25	50	66.6667	100	100	60	60	0	0	100	50	50	100	100	100	100	0	0	0	0	50	100
Ahmad Novan Pre Op	Respon	3	4	5	3	2	1	2	3	4	4	3	3	1	1	1	1	3	4	1	5	5	5	3	1	2	3	3	3	2	1	2	5	2	2	2	0	3	0	3	1	0	0
	Skor	0	25	0	33.3333	66.6667	100	75	50	25	25	33.3333	50	0	0	33.3333	33.3333	50	75	100	0	0	0	33.3333	100	75	60	60	0	0	0	25	100	100	50	50	100	50	100	50	0	100	100
Gugun Gunawan Pre Op	Respon	3	2	2	1	1	2	1	1	2	2	2	1	2	3	2	3	4	4	1	2	4	5	3	2	1	3	3	3	2	2	4	5	2	3	2	3	0	0	2	3	0	0
	Skor	0	75	100	100	100	66.6667	100	100	75	75	66.6667	100	50	100	66.6667	100	75	75	100	75	25	0	33.3333	75	100	60	60	0	0	100	75	100	100	100	50	50	100	100	25	50	100	100
Rizky Aka Prima Pre Op	Respon	3	1	1	1	1	1	1	1	3	1	2	2	2	3	3	3	1	5	1	1	4	4	2	1	1	3	6	3	2	1	5	5	2	3	3	3	3	3	3	3	4	4
	Skor	0	100	100	100	100	100	100	100	50	100	66.6667	75	50	100	100	100	0	100	100	100	25	25	66.6667	100	100	60	0	0	0	0	100	100	100	100	100	50	50	50	50	50	75	75
Mochamad Rivaldi Pre Op	Respon	3	3	4	1	1	1	1	1	2	2	2	3	3	3	2	2	5	3	4	2	2	2	3	2	2	3	5	3	2	2	4	5	2	3	3	3	1	2	1	1	3	2
	Skor	0	50	33.3333	100	100	100	100	100	75	75	66.6667	50	100	100	66.6667	66.6667	100	50	50	75	75	75	33.3333	75	75	60	20	0	0	100	75	100	100	100	100	50	0	25	0	0	50	25
Dariel Tidar Saxena Pre Op	Respon	3	1	4	1	1	1	1	1	1	1	2	1	2	3	3	3	5	5	1	2	5	5	2	1	1	2	2	3	1	2	5	5	2	3	3	0	0	3	2	3	0	0
	Skor	0	100	33.3333	100	100	100	100	100	100	100	66.6667	100	50	100	100	100	100	100	100	75	0	0	66.6667	100	100	80	80	0	100	100	100	100	100	100	100	100	100	50	25	50	100	100
Fahri Nurdiyanto Pre Op	Respon	3	3	4	1	2	2	2	2	2	1	2	1	3	3	3	3	3	4	1	2	5	5	3	2	1	3	3	3	2	2	5	5	2	3	3	0	0	3	3	3	3	3
	Skor	0	50	33.3333	100	66.6667	66.6667	75	75	75	100	66.6667	100	100	100	100	100	50	75	100	75	0	0	33.3333	75	100	60	60	0	0	100	100	100	100	100	100	100	100	50	50	50	50	50
Jardin Romora Pre Op	Respon	2	3	3	2	2	2	2	2	2	2	2	3	2	2	2	2	3	3	3	4	4	3	3	2	3	3	3	2	1	1	3	3	1	2	2	2	2	2	2	2	2	2
	Skor	50	50	66.6667	66.6667	66.6667	66.6667	75	75	75	75	66.6667	50	50	50	66.6667	66.6667	50	50	75	25	25	50	33.3333	75	50	60	60	50	100	0	50	50	0	50	50	25	25	25	25	25	25	25
Faiz Farhan Pre Op	Respon	3	2	3	1	2	1	3	2	3	3	3	3	1	2	1	2	4	4	1	3	5	5	1	2	1	1	6	3	2	2	2	3	2	3	2	0	2	2	1	1	0	3
	Skor	0	75	66.6667	100	66.6667	100	50	75	50	50	33.3333	50	0	50	33.3333	66.6667	75	75	100	50	0	0	100	75	100	100	0	0	0	100	25	50	100	100	50	100	25	25	0	0	100	50
Matthew Armando Pre Op	Respon	3	3	3	1	3	3	2	1	2	3	1	4	3	3	1	1	3	3	1	2	1	2	1	2	2	1	4	4	2	2	4	5	1	1	2	1	1	0	2	2	1	1
	Skor	0	50	66.6667	100	33.3333	33.3333	75	100	75	50	100	25	100	100	33.3333	33.3333	50	50	100	75	100	75	100	75	75	100	40	100	0	100	75	100	0	0	50	0	0	100	25	25	0	0
Fadhil Zaki Pre Op	Respon	3	2	2	3	4	4	4	4	4	4	3	4	1	1	1	1	2	5	4	5	5	5	3	2	2	3	6	3	1	2	5	5	2	2	2	2	3	2	2	2	2	2
	Skor	0	75	100	33.3333	0	0	25	25	25	25	33.3333	25	0	0	33.3333	33.3333	25	100	50	0	0	0	33.3333	75	75	60	0	0	100	100	100	100	100	50	50	25	50	25	25	25	25	25
Muhammad Corliansa Pre Op	Respon	3	3	5	3	2	3	3	3	6	6	4	4	2	3	6	6	2	4	3	4	4	4	3	2	2	3	4	3	1	1	5	5	2	3	3	0	0	3	1	1	0	2
	Skor	0	50	0	33.3333	66.6667	33.3333	50	50	*	*	0	25	50	100	#N/A	#N/A	25	75	75	25	25	25	33.3333	75	75	60	40	0	100	0	100	100	100	100	100	100	100	50	0	0	100	25
Nabilla Nurlatifah Pre Op	Respon	4	2	4	1	1	3	2	2	4	4	2	2	2	2	1	2	3	2	3	2	4	5	3	2	4	1	4	3	2	2	5	5	1	2	2	3	3	2	1	1	3	3
	Skor	100	75	33.3333	100	100	33.3333	75	75	25	25	66.6667	75	50	50	33.3333	66.6667	50	25	75	75	25	0	33.3333	75	25	100	40	0	0	100	100	100	0	50	50	50	50	25	0	0	50	50
Ghifa Pradipta Pre Op	Respon	3	2	3	2	4	1	2	3	2	3	2	3	2	1	1	1	3	3	3	3	4	3	2	2	2	2	3	3	1	2	4	5	2	3	3	0	3	3	4	3	0	0
	Skor	0	75	66.6667	66.6667	0	100	75	50	75	50	66.6667	50	50	0	33.3333	33.3333	50	50	75	50	25	50	66.6667	75	75	80	60	0	100	100	75	100	100	100	100	100	50	50	75	50	100	100
Galang Aryo Bima Pre Op	Respon	3	1	3	1	1	2	2	2	2	2	1	1	3	3	3	3	2	5	1	1	5	5	2	1	1	1	1	3	2	2	5	5	2	3	3	0	0	3	0	0	0	0
	Skor	0	100	66.6667	100	100	66.6667	75	75	75	75	100	100	100	100	100	100	25	100	100	100	0	0	66.6667	100	100	100	100	0	0	100	100	100	100	100	100	100	100	50	100	100	100	100
Resta Sukmana Pre Op	Respon	3	1	4	1	2	3	1	2	3	3	2	1	2	2	2	2	1	3	5	2	4	5	1	3	3	1	2	3	1	2	3	4	2	3	2	4	3	1	3	1	1	1
	Skor	0	100	33.3333	100	66.6667	33.3333	100	75	50	50	66.6667	100	50	50	66.6667	66.6667	0	50	25	75	25	0	100	50	50	100	80	0	100	100	50	75	100	100	50	75	50	0	50	0	0	0
Aqilah Mahira Pre Op	Respon	3	4	4	3	3	3	3	4	4	4	3	3	1	1	1	1	1	3	4	5	5	4	3	3	4	3	3	3	2	2	1	3	1	2	2	1	4	1	2	2	3	1
	Skor	0	25	33.3333	33.3333	33.3333	33.3333	50	25	25	25	33.3333	50	0	0	33.3333	33.3333	0	50	50	0	0	25	33.3333	50	25	60	60	0	0	100	0	50	0	50	50	0	75	0	25	25	50	0
Anggie Najwa Pre Op	Respon	4	1	3	1	1	1	1	1	1	1	3	1	3	3	3	3	5	5	3	4	5	5	1	1	3	3	3	4	1	2	1	1	2	3	3	4	4	4	1	1	4	3
	Skor	100	100	66.6667	100	100	100	100	100	100	100	33.3333	100	100	100	100	100	100	100	75	25	0	0	100	100	50	60	60	100	100	100	0	0	100	100	100	75	75	75	0	0	75	50
Radja Bintang Pre Op	Respon	3	3	3	1	1	1	1	1	2	2	1	1	3	3	3	3	4	4	1	1	4	4	3	1	1	3	4	3	2	2	5	5	2	3	3	0	0	0	3	0	0	2
	Skor	0	50	66.6667	100	100	100	100	100	75	75	100	100	100	100	100	100	75	75	100	100	25	25	33.3333	100	100	60	40	0	0	100	100	100	100	100	100	100	100	100	50	100	100	25
Habiburrahman Pre Op	Respon	3	1	2	2	2	3	2	2	4	1	1	2	2	3	1	3	3	3	4	4	4	3	1	3	2	2	2	3	2	1	2	3	1	3	3	0	4	4	4	0	0	0
	Skor	0	100	100	66.6667	66.6667	33.3333	75	75	25	100	100	75	50	100	33.3333	100	50	50	50	25	25	50	100	50	75	80	80	0	0	0	25	50	0	100	100	100	75	75	75	100	100	100
Gerald Marpaung Post Op	Respon	3	1	2	1	1	3	1	1	1	2	1	1	3	3	3	3	3	4	1	1	2	2	3	2	1	2	2	3	2	2	5	5	2	3	3	0	0	2	0	0	0	3
	Skor	0	100	100	100	100	33.3333	100	100	100	75	100	100	100	100	100	100	50	75	100	100	75	75	33.3333	75	100	80	80	0	0	100	100	100	100	100	100	100	100	25	100	100	100	50
Rizqi Maulana Pre Op	Respon	3	2	4	1	1	3	1	1	2	2	2	2	3	3	3	6	4	3	4	2	4	5	1	2	3	3	6	4	2	2	5	5	2	3	3	0	0	0	3	0	1	1
	Skor	0	75	33.3333	100	100	33.3333	100	100	75	75	66.6667	75	100	100	100	#N/A	75	50	50	75	25	0	100	75	50	60	0	100	0	100	100	100	100	100	100	100	100	100	50	100	0	0
Mentarry Post Op	Respon	3	2	3	1	1	3	3	2	3	3	2	2	3	3	2	2	3	3	5	2	2	4	2	2	3	2	2	3	1	2	3	3	2	2	3	4	0	2	1	3	3	2
	Skor	0	75	66.6667	100	100	33.3333	50	75	50	50	66.6667	75	100	100	66.6667	66.6667	50	50	25	75	75	25	66.6667	75	50	80	80	0	100	100	50	50	100	50	100	75	100	25	0	50	50	25
Fahrurrazi Athariq Pre Op	Respon	3	3	1	1	1	1	1	1	1	1	2	3	1	1	1	1	4	4	1	2	1	4	1	1	1	1	3	3	1	2	1	5	2	2	2	0	0	0	1	1	0	0
	Skor	0	50	100	100	100	100	100	100	100	100	66.6667	50	0	0	33.3333	33.3333	75	75	100	75	100	25	100	100	100	100	60	0	100	100	0	100	100	50	50	100	100	100	0	0	100	100
Soraya binti Asep Pre Op	Respon	3	3	4	3	3	3	3	3	6	6	3	3	1	1	6	6	4	5	1	2	4	5	2	1	1	3	3	3	1	2	4	5	2	3	1	4	2	4	1	1	4	4
	Skor	0	50	33.3333	33.3333	33.3333	33.3333	50	50	*	*	33.3333	50	0	0	#N/A	#N/A	75	100	100	75	25	0	66.6667	100	100	60	60	0	100	100	75	100	100	100	0	75	25	75	0	0	75	75
Fikri Dwi Pre Op	Respon	3	2	3	1	2	1	3	4	3	3	2	1	2	3	6	6	3	3	4	3	4	3	3	2	3	3	4	2	1	1	5	5	2	3	3	3	4	3	4	3	3	3
	Skor	0	75	66.6667	100	66.6667	100	50	25	50	50	66.6667	100	50	100	#N/A	#N/A	50	50	50	50	25	50	33.3333	75	50	60	40	50	100	0	100	100	100	100	100	50	75	50	75	50	50	50
Gya Fahrezi Faturrahman Pre Op	Respon	4	4	4	3	2	4	3	4	3	4	3	2	3	2	5	1	1	4	3	4	5	5	2	2	1	3	3	3	2	2	3	3	2	3	3	0	0	4	1	1	0	0
	Skor	100	25	33.3333	33.3333	66.6667	0	50	25	50	25	33.3333	75	100	50	*	33.3333	0	75	75	25	0	0	66.6667	75	100	60	60	0	0	100	50	50	100	100	100	100	100	75	0	0	100	100
Dewi Indah Mulia Pre Op	Respon	4	2	4	1	1	2	2	3	1	3	3	1	2	2	3	3	4	3	4	3	4	5	3	2	2	2	4	3	2	1	5	5	2	2	3	4	0	3	2	2	4	2
	Skor	100	75	33.3333	100	100	66.6667	75	50	100	50	33.3333	100	50	50	100	100	75	50	50	50	25	0	33.3333	75	75	80	40	0	0	0	100	100	100	50	100	75	100	50	25	25	75	25
Efran Valiannara Pre Op	Respon	3	1	2	1	1	1	1	2	2	3	1	1	3	3	3	3	3	4	1	1	2	3	1	2	1	1	3	4	2	2	5	5	2	3	3	0	0	0	3	0	3	2
	Skor	0	100	100	100	100	100	100	75	75	50	100	100	100	100	100	100	50	75	100	100	75	50	100	75	100	100	60	100	0	100	100	100	100	100	100	100	100	100	50	100	50	25
Hanna Christabella Post Op	Respon	4	1	2	1	1	2	1	2	6	6	1	6	3	3	6	6	3	3	2	2	5	5	4	2	4	3	6	4	2	2	5	5	1	2	2	2	0	0	0	0	2	2
	Skor	100	100	100	100	100	66.6667	100	75	*	*	100	*	100	100	#N/A	#N/A	50	50	100	75	0	0	0	75	25	60	0	100	0	100	100	100	0	50	50	25	100	100	100	100	25	25
Deden Dani Post Op	Respon	4	1	2	1	1	1	1	1	1	1	1	1	3	3	3	3	3	4	3	1	2	3	1	2	1	2	4	3	2	2	5	5	2	3	3	3	0	2	0	0	3	0
	Skor	100	100	100	100	100	100	100	100	100	100	100	100	100	100	100	100	50	75	75	100	75	50	100	75	100	80	40	0	0	100	100	100	100	100	100	50	100	25	100	100	50	100
Gugun Gunawan Post Op	Respon	3	1	2	1	1	1	1	1	1	1	1	1	3	3	3	3	5	5	1	1	5	5	2	1	1	1	2	3	2	2	3	3	2	3	3	3	0	0	0	0	0	3
	Skor	0	100	100	100	100	100	100	100	100	100	100	100	100	100	100	100	100	100	100	100	0	0	66.6667	100	100	100	80	0	0	100	50	50	100	100	100	50	100	100	100	100	100	50
Nicolas Tamba Post Op	Respon	3	1	1	1	1	1	1	1	1	1	1	1	3	3	3	3	5	5	1	1	4	5	2	1	1	1	2	4	1	2	4	4	2	2	3	0	0	0	0	0	0	0
	Skor	0	100	100	100	100	100	100	100	100	100	100	100	100	100	100	100	100	100	100	100	25	0	66.6667	100	100	100	80	100	100	100	75	75	100	50	100	100	100	100	100	100	100	100
Fadhil Zaki Post Op	Respon	3	1	2	1	1	1	1	1	1	1	1	1	3	3	5	5	4	4	3	1	5	5	1	2	4	2	6	3	2	2	4	4	1	2	2	3	4	2	4	4	2	4
	Skor	0	100	100	100	100	100	100	100	100	100	100	100	100	100	*	*	75	75	75	100	0	0	100	75	25	80	0	0	0	100	75	75	0	50	50	50	75	25	75	75	25	75
Adellia Putrianti Pre Op	Respon	3	2	3	1	1	2	2	2	3	3	3	3	2	1	1	1	2	3	3	2	4	4	1	2	2	1	2	3	1	2	5	5	2	3	2	3	0	1	1	1	2	3
	Skor	0	75	66.6667	100	100	66.6667	75	75	50	50	33.3333	50	50	0	33.3333	33.3333	25	50	75	75	25	25	100	75	75	100	80	0	100	100	100	100	100	100	50	50	100	0	0	0	25	50
Laras Anindia Pre Op	Respon	3	4	4	3	2	4	2	4	2	4	2	4	1	1	1	1	3	3	3	4	4	4	3	3	4	2	2	3	1	1	3	3	2	1	1	3	1	3	3	2	4	1
	Skor	0	25	33.3333	33.3333	66.6667	0	75	25	75	25	66.6667	25	0	0	33.3333	33.3333	50	50	75	25	25	25	33.3333	50	25	80	80	0	100	0	50	50	100	0	0	50	0	50	50	25	75	0
Pepin Sitohang Pre Op	Respon	3	1	4	2	1	3	3	2	1	2	3	3	2	3	2	3	3	4	1	3	4	5	1	2	1	3	3	3	2	2	5	5	2	3	2	3	4	4	2	1	4	3
	Skor	0	100	33.3333	66.6667	100	33.3333	50	75	100	75	33.3333	50	50	100	66.6667	100	50	75	100	50	25	0	100	75	100	60	60	0	0	100	100	100	100	100	50	50	75	75	25	0	75	50
Adnin Fadlilah Pre Op	Respon	3	1	4	1	1	1	1	1	1	1	1	1	3	3	3	3	5	4	1	1	4	4	1	1	1	3	3	2	1	2	5	5	2	3	3	0	0	0	0	0	0	0
	Skor	0	100	33.3333	100	100	100	100	100	100	100	100	100	100	100	100	100	100	75	100	100	25	25	100	100	100	60	60	50	100	100	100	100	100	100	100	100	100	100	100	100	100	100
Wina Binti Mahpudin Pre Op	Respon	3	6	5	4	3	3	3	3	4	3	3	5	2	1	1	1	4	5	4	4	5	5	4	1	3	4	6	3	2	2	5	2	1	1	1	3	1	1	1	1	0	2
	Skor	0	*	0	0	33.3333	33.3333	50	50	25	50	33.3333	0	50	0	33.3333	33.3333	75	100	50	25	0	0	0	100	50	40	0	0	0	100	100	25	0	0	0	50	0	0	0	0	100	25
Romeo Marcello Post Op	Respon	3	1	2	1	1	1	1	1	1	1	1	1	3	3	3	3	4	4	2	1	1	1	4	1	1	2	3	3	1	2	5	5	2	3	3	0	4	4	0	0	0	0
	Skor	0	100	100	100	100	100	100	100	100	100	100	100	100	100	100	100	75	75	100	100	100	100	0	100	100	80	60	0	100	100	100	100	100	100	100	100	75	75	100	100	100	100
Fauzan Fajar Post Op	Respon	4	3	3	2	2	3	2	2	2	3	2	3	2	3	2	2	3	5	3	4	4	4	3	1	1	4	3	4	2	1	5	5	1	2	2	3	4	2	2	2	2	3
	Skor	100	50	66.6667	66.6667	66.6667	33.3333	75	75	75	50	66.6667	50	50	100	66.6667	66.6667	50	100	75	25	25	25	33.3333	100	100	40	60	100	0	0	100	100	0	50	50	50	75	25	25	25	25	50
Ahmad Novan Post Op	Respon	2	3	3	2	1	1	1	2	2	3	3	4	1	1	1	1	4	4	1	5	5	5	2	1	1	2	2	3	1	2	2	5	2	3	3	0	0	0	0	0	0	0
	Skor	50	50	66.6667	66.6667	100	100	100	75	75	50	33.3333	25	0	0	33.3333	33.3333	75	75	100	0	0	0	66.6667	100	100	80	80	0	100	100	25	100	100	100	100	100	100	100	100	100	100	100
Muhammad Riski Post Op	Respon	3	2	3	1	2	1	1	1	1	2	1	1	3	3	3	3	3	3	1	1	2	4	2	1	1	2	3	3	2	2	5	5	1	3	3	0	4	1	3	3	3	0
	Skor	0	75	66.6667	100	66.6667	100	100	100	100	75	100	100	100	100	100	100	50	50	100	100	75	25	66.6667	100	100	80	60	0	0	100	100	100	0	100	100	100	75	0	50	50	50	100
Sayyed Farid Akbar Post Op	Respon	1	1	1	1	1	1	1	1	1	1	1	1	2	3	3	3	2	4	5	2	5	5	1	3	2	2	2	3	1	2	1	2	1	2	2	2	3	2	2	2	2	2
	Skor	100	100	100	100	100	100	100	100	100	100	100	100	50	100	100	100	25	75	25	75	0	0	100	50	75	80	80	0	100	100	0	25	0	50	50	25	50	25	25	25	25	25
Ratu Azya Post Op	Respon	3	3	2	2	3	2	3	3	4	4	2	3	1	2	1	1	3	3	3	2	4	4	2	2	4	1	4	3	2	1	5	5	1	2	2	4	2	1	1	1	2	1
	Skor	0	50	100	66.6667	33.3333	66.6667	50	50	25	25	66.6667	50	0	50	33.3333	33.3333	50	50	75	75	25	25	66.6667	75	25	100	40	0	0	0	100	100	0	50	50	75	25	0	0	0	25	0
Puti Erika Virginia Pre Op	Respon	3	1	1	1	1	2	1	1	2	3	1	2	3	3	1	1	3	4	3	4	4	1	1	2	2	2	3	3	1	1	3	3	2	3	3	0	0	0	2	2	2	2
	Skor	0	100	100	100	100	66.6667	100	100	75	50	100	75	100	100	33.3333	33.3333	50	75	75	25	25	100	100	75	75	80	60	0	100	0	50	50	100	100	100	100	100	100	25	25	25	25
Dariel Tidar Saxena Post Op	Respon	3	2	5	1	1	1	1	1	1	1	1	1	3	3	3	3	3	5	3	1	1	5	4	1	1	1	1	3	1	2	5	5	2	3	3	0	0	2	0	0	0	0
	Skor	0	75	0	100	100	100	100	100	100	100	100	100	100	100	100	100	50	100	75	100	100	0	0	100	100	100	100	0	100	100	100	100	100	100	100	100	100	25	100	100	100	100
Mochammad Rivaldi Post Op	Respon	3	1	2	1	1	1	1	1	2	2	1	1	3	3	3	3	3	3	5	1	4	2	1	1	1	2	5	3	2	2	5	5	2	3	3	0	0	2	0	0	0	0
	Skor	0	100	100	100	100	100	100	100	75	75	100	100	100	100	100	100	50	50	25	100	25	75	100	100	100	80	20	0	0	100	100	100	100	100	100	100	100	25	100	100	100	100
Ghifa Pradipta Post Op	Respon	3	2	2	2	1	1	2	2	2	2	2	2	3	3	3	3	3	3	3	2	2	3	2	3	2	2	3	3	1	2	4	4	2	3	3	0	0	2	0	0	4	4
	Skor	0	75	100	66.6667	100	100	75	75	75	75	66.6667	75	100	100	100	100	50	50	75	75	75	50	66.6667	50	75	80	60	0	100	100	75	75	100	100	100	100	100	25	100	100	75	75
Vita Permatasari Post Op	Respon	3	1	2	1	1	2	1	1	1	2	1	1	1	2	3	3	3	3	2	2	5	5	3	3	3	4	3	3	2	2	5	5	2	3	3	2	0	3	3	0	3	2
	Skor	0	100	100	100	100	66.6667	100	100	100	75	100	100	0	50	100	100	50	50	100	75	0	0	33.3333	50	50	40	60	0	0	100	100	100	100	100	100	25	100	50	50	100	50	25
Aqilah Mahira Post Op	Respon	4	1	2	1	1	1	1	1	1	1	1	1	3	3	3	3	4	4	3	1	1	4	1	1	1	1	4	3	1	1	5	5	2	3	3	3	0	3	0	0	3	0
	Skor	100	100	100	100	100	100	100	100	100	100	100	100	100	100	100	100	75	75	75	100	100	25	100	100	100	100	40	0	100	0	100	100	100	100	100	50	100	50	100	100	50	100
Faiz Farhan Post Op	Respon	4	1	2	1	1	1	1	1	1	1	1	1	3	3	3	3	4	4	3	1	1	4	1	1	1	1	4	3	1	1	5	5	2	3	3	3	0	3	0	0	3	0
	Skor	100	100	100	100	100	100	100	100	100	100	100	100	100	100	100	100	75	75	75	100	100	25	100	100	100	100	40	0	100	0	100	100	100	100	100	50	100	50	100	100	50	100
Andareas Wiranata Pre Op	Respon	3	1	2	1	1	3	1	2	2	2	3	3	3	2	3	3	3	4	1	2	4	4	1	1	1	1	1	4	2	2	5	5	2	3	3	0	0	0	0	0	0	0
	Skor	0	100	100	100	100	33.3333	100	75	75	75	33.3333	50	100	50	100	100	50	75	100	75	25	25	100	100	100	100	100	100	0	100	100	100	100	100	100	100	100	100	100	100	100	100
Fahrurrazi Athariq Post Op	Respon	3	2	4	1	1	1	3	1	1	1	1	5	3	3	3	3	3	4	1	1	4	4	2	2	3	3	2	3	1	2	5	2	1	2	2	4	0	2	3	0	0	3
	Skor	0	75	33.3333	100	100	100	50	100	100	100	100	0	100	100	100	100	50	75	100	100	25	25	66.6667	75	50	60	80	0	100	100	100	25	0	50	50	75	100	25	50	100	100	50
Nabilla Nurlatifah Post Op	Respon	3	3	3	1	1	2	1	1	2	3	1	2	3	3	2	2	4	2	5	1	3	5	2	3	2	1	3	4	2	2	5	5	1	2	2	4	4	3	2	3	1	4
	Skor	0	50	66.6667	100	100	66.6667	100	100	75	50	100	75	100	100	66.6667	66.6667	75	25	25	100	50	0	66.6667	50	75	100	60	100	0	100	100	100	0	50	50	75	75	50	25	50	0	75
Zeevano Albariq Pre Op	Respon	2	2	3	1	1	1	1	1	1	1	1	1	3	3	3	3	2	5	1	1	2	2	2	1	1	2	4	3	1	2	5	5	2	3	3	1	1	1	1	1	0	1
	Skor	50	75	66.6667	100	100	100	100	100	100	100	100	100	100	100	100	100	25	100	100	100	75	75	66.6667	100	100	80	40	0	100	100	100	100	100	100	100	0	0	0	0	0	100	0
Muhammad Corliansa Post Op	Respon	4	1	2	1	1	1	1	1	3	2	1	1	3	3	3	3	2	3	3	2	1	1	1	2	1	2	1	4	1	2	5	5	2	3	3	0	0	2	0	0	0	3
	Skor	100	100	100	100	100	100	100	100	50	75	100	100	100	100	100	100	25	50	75	75	100	100	100	75	100	80	100	100	100	100	100	100	100	100	100	100	100	25	100	100	100	50
Muhammad Farrel Rachnadyandhira Pre Op	Respon	3	1	3	1	1	1	1	1	1	1	2	1	3	3	3	3	5	3	3	1	3	3	1	2	3	2	5	3	2	2	5	5	2	3	3	2	2	4	2	4	2	4
	Skor	0	100	66.6667	100	100	100	100	100	100	100	66.6667	100	100	100	100	100	100	50	75	100	50	50	100	75	50	80	20	0	0	100	100	100	100	100	100	25	25	75	25	75	25	75
Hary Pramurdani Pre Op	Respon	3	3	3	1	1	1	1	1	3	2	2	1	3	3	6	3	2	4	4	1	3	4	1	1	1	3	3	3	2	2	5	5	2	3	3	3	3	2	2	0	0	0
	Skor	0	50	66.6667	100	100	100	100	100	50	75	66.6667	100	100	100	#N/A	100	25	75	50	100	50	25	100	100	100	60	60	0	0	100	25	100	100	50	100	50	50	50	25	25	100	100
Sonia Zahara Pre Op	Respon	4	3	3	4	3	2	2	3	3	6	3	3	1	1	1	1	4	5	3	4	4	5	4	1	1	5	4	4	1	2	5	2	2	2	2	0	0	0	1	1	0	0
	Skor	100	50	66.6667	0	33.3333	66.6667	75	50	50	*	33.3333	50	0	0	33.3333	33.3333	75	100	75	25	25	0	0	100	100	20	40	100	100	100	100	25	100	50	50	100	100	100	0	0	100	100
Wina Binti Mahpudin Post Op	Respon	3	1	1	1	1	2	1	2	6	6	1	6	3	3	6	3	4	5	4	2	5	5	3	1	3	5	5	3	2	1	4	5	1	1	1	4	0	3	2	0	0	0
	Skor	0	100	100	100	100	66.6667	100	75	*	*	100	*	100	100	#N/A	100	75	100	50	75	0	0	33.3333	100	50	20	20	0	0	0	75	100	0	0	0	75	100	50	25	100	100	100
Andy Setiawan Post Op	Respon	4	3	3	1	1	3	1	1	1	2	2	1	2	3	3	3	4	5	2	1	3	2	2	1	1	1	3	3	1	2	2	2	2	3	3	4	4	2	3	4	4	4
	Skor	100	50	66.6667	100	100	33.3333	100	100	100	75	66.6667	100	50	100	100	100	75	100	100	100	50	75	66.6667	100	100	100	60	0	100	100	25	25	100	100	100	75	75	25	50	75	75	75
Riski addil Post Op	Respon	2	2	3	1	1	3	2	2	3	2	1	1	3	3	3	2	3	4	3	1	1	1	2	2	2	2	1	4	1	2	4	4	2	3	2	0	0	3	0	0	4	0
	Skor	50	75	66.6667	100	100	33.3333	75	75	50	75	100	100	100	100	100	66.6667	50	75	75	100	100	100	66.6667	75	75	80	100	100	100	100	75	75	100	100	50	100	100	50	100	100	75	100
Ayu Ghania Post Op	Respon	4	1	2	2	2	2	1	1	2	3	2	2	3	3	2	3	4	3	4	2	5	4	1	2	2	2	2	1	1	1	5	5	1	2	2	3	4	3	0	0	4	4
	Skor	100	100	100	66.6667	66.6667	66.6667	100	100	75	50	66.6667	75	100	100	66.6667	100	75	50	50	75	0	25	100	75	75	80	80	100	100	0	100	100	0	50	50	50	75	50	100	100	75	75
Muhammad Naufal Post Op	Respon	1	1	1	1	1	1	1	1	2	2	2	1	3	3	2	2	3	5	3	2	2	4	2	3	3	2	2	2	1	2	5	5	2	3	3	2	0	3	0	0	3	4
	Skor	100	100	100	100	100	100	100	100	75	75	66.6667	100	100	100	66.6667	66.6667	50	100	75	75	75	25	66.6667	50	50	80	80	50	100	100	100	100	100	100	100	25	100	50	100	100	50	75
Andyka Nugroho Post Op	Respon	4	1	2	1	1	3	1	1	3	3	2	3	3	3	2	2	2	3	4	2	3	4	2	3	3	3	3	4	2	1	5	5	2	3	3	2	0	3	0	0	2	2
	Skor	100	100	100	100	100	33.3333	100	100	50	50	66.6667	50	100	100	66.6667	66.6667	25	50	50	75	50	25	66.6667	50	50	60	60	100	0	0	100	100	100	100	100	25	100	50	100	100	25	25
Zaki Makarim Post Op	Respon	1	1	2	3	3	3	2	2	2	2	2	2	2	3	2	2	3	4	3	2	4	3	2	2	1	2	3	4	1	2	5	5	2	2	2	4	0	4	0	0	3	0
	Skor	100	100	100	33.3333	33.3333	33.3333	75	75	75	75	66.6667	75	50	100	66.6667	66.6667	50	75	75	75	25	50	66.6667	75	100	80	60	100	100	100	100	100	100	50	50	75	100	75	100	100	50	100
Muhammad Lucky Al Pikri Pre Op	Respon	3	1	3	1	1	1	1	1	1	1	1	1	3	3	3	3	4	3	3	2	3	2	3	3	2	2	4	3	2	2	3	3	2	2	2	3	4	4	3	4	1	4
	Skor	0	100	66.6667	100	100	100	100	100	100	100	100	100	100	100	100	100	75	50	75	75	50	75	33.3333	50	75	80	40	0	0	100	50	50	100	50	50	50	75	75	50	75	0	75
Hasna Nabilah Pre Op	Respon	3	3	3	1	1	1	1	1	3	3	3	2	2	3	2	3	4	4	1	4	5	5	2	1	3	2	2	3	2	2	5	5	2	3	3	4	2	4	2	2	4	2
	Skor	0	50	66.6667	100	100	100	100	100	50	50	33.3333	75	50	100	66.6667	100	75	75	100	25	0	0	66.6667	100	50	80	80	0	0	100	100	100	100	100	100	75	25	75	25	25	75	25
Galang Aryo Bima Post op	Respon	3	1	2	1	1	1	1	1	1	1	1	1	3	3	2	3	3	4	3	1	5	5	1	2	1	1	3	3	1	1	5	5	2	2	3	4	4	2	4	4	4	4
	Skor	0	100	100	100	100	100	100	100	100	100	100	100	100	100	66.6667	100	50	75	75	100	0	0	100	75	100	100	60	0	100	0	100	100	100	50	100	75	75	25	75	75	75	75
Matthew Armando Post Op	Respon	3	1	4	1	2	1	1	1	1	1	1	1	3	3	3	3	4	3	5	3	5	5	2	2	2	1	1	3	1	2	2	5	2	2	3	3	4	1	0	0	0	0
	Skor	0	100	33.3333	100	66.6667	100	100	100	100	100	100	100	100	100	100	100	75	50	25	50	0	0	66.6667	75	75	100	100	0	100	100	25	100	100	50	100	50	75	0	100	100	100	100
Efran Valiannara Post Op	Respon	4	1	2	1	1	1	1	1	2	2	2	1	2	3	2	3	3	4	2	2	3	4	2	2	1	2	2	4	1	1	3	3	2	2	2	4	4	3	4	3	3	2
	Skor	100	100	100	100	100	100	100	100	75	75	66.6667	100	50	100	66.6667	100	50	75	100	75	50	25	66.6667	75	100	80	80	100	100	0	50	50	100	50	50	75	75	50	75	50	50	25
Damar Sasongko Pre Op	Respon	3	2	2	1	2	2	2	2	2	2	2	3	1	1	1	1	2	4	1	4	4	4	2	2	2	2	3	3	1	2	2	2	1	2	2	0	3	0	3	3	3	3
	Skor	0	75	100	100	66.6667	66.6667	75	75	75	75	66.6667	50	0	0	33.3333	33.3333	25	75	100	25	25	25	66.6667	75	75	80	60	0	100	100	25	25	0	50	50	100	50	100	50	50	50	50
Arya Rastrawidjaya Pre Op	Respon	3	2	4	1	1	2	1	1	3	3	2	3	2	2	2	2	2	3	3	4	4	4	3	2	4	4	4	3	2	2	4	5	2	3	2	0	0	2	2	2	2	3
	Skor	0	75	33.3333	100	100	66.6667	100	100	50	50	66.6667	50	50	50	66.6667	66.6667	25	50	75	25	25	25	33.3333	75	25	40	40	0	0	100	75	100	100	100	50	100	100	25	25	25	25	50
Ananda Riski Sinaga Pre Op	Respon	3	4	3	1	2	2	2	2	3	3	2	2	3	3	2	3	3	3	3	2	5	5	1	3	3	1	4	3	2	2	5	5	1	2	2	3	3	2	2	1	2	1
	Skor	0	25	66.6667	100	66.6667	66.6667	75	75	50	50	66.6667	75	100	100	66.6667	100	50	50	75	75	0	0	100	50	50	100	40	0	0	100	100	100	0	50	50	50	50	25	25	0	25	0
Revyana Dhafca Pre Op	Respon	3	4	4	4	4	3	3	3	4	4	4	3	1	1	1	1	3	4	3	4	4	4	4	1	2	2	2	3	1	2	1	3	2	1	2	3	3	3	1	1	3	2
	Skor	0	25	33.3333	0	0	33.3333	50	50	25	25	0	50	0	0	33.3333	33.3333	50	75	75	25	25	25	0	100	75	80	80	0	100	100	0	50	100	0	50	50	50	50	0	0	50	25
Rizky Aka Prima Post Op	Respon	3	2	1	1	1	1	1	1	1	1	1	1	2	2	2	2	2	4	4	2	4	3	3	3	3	2	3	3	2	1	5	5	2	3	3	2	0	1	3	2	2	2
	Skor	0	75	100	100	100	100	100	100	100	100	100	100	50	50	66.6667	66.6667	25	75	50	75	25	50	33.3333	50	50	80	60	0	0	0	100	100	100	100	100	25	100	0	50	25	25	25
Gya Fahrezi Faturrahman Post Op	Respon	3	1	2	1	1	2	1	2	2	2	2	2	3	3	3	3	3	3	2	2	3	3	3	3	1	2	3	3	1	1	2	2	2	3	3	3	0	4	4	4	3	3
	Skor	0	100	100	100	100	66.6667	100	75	75	75	66.6667	75	100	100	100	100	50	50	100	75	50	50	33.3333	50	100	80	60	0	100	0	25	25	100	100	100	50	100	75	75	75	50	50
Soraya binti Asep Post Op	Respon	3	1	2	1	1	2	2	2	6	6	1	6	3	3	6	6	5	4	2	1	3	3	2	2	1	2	2	3	1	1	5	5	2	3	2	0	0	3	0	0	3	0
	Skor	0	100	100	100	100	66.6667	75	75	*	*	100	*	100	100	#N/A	#N/A	100	75	100	100	50	50	66.6667	75	100	80	80	0	100	0	100	100	100	100	50	100	100	50	100	100	50	100
Fahri Nurdiyanto Post Op	Respon	4	2	3	1	1	2	1	1	2	1	2	1	3	3	3	3	3	4	3	2	5	5	1	2	1	2	2	4	1	2	5	5	2	3	3	4	0	4	0	0	3	0
	Skor	100	75	66.6667	100	100	66.6667	100	100	75	100	66.6667	100	100	100	100	100	50	75	75	75	0	0	100	75	100	80	80	100	100	100	100	100	100	100	100	75	100	75	100	100	50	100
Jardin Romora Post Op	Respon	1	2	3	2	1	2	2	2	2	2	2	1	3	3	3	3	3	3	3	4	4	4	2	2	2	2	2	1	1	2	3	3	1	2	2	2	2	3	0	0	2	2
	Skor	100	75	66.6667	66.6667	100	66.6667	75	75	75	75	66.6667	100	100	100	100	100	50	50	75	25	25	25	66.6667	75	75	80	80	100	100	100	50	50	0	50	50	25	25	50	100	100	25	25
Adnin Fadlilah Post Op	Respon	3	1	2	1	1	1	1	1	1	1	1	1	3	3	3	3	5	5	2	1	1	3	2	1	1	3	3	3	1	2	5	5	2	3	3	0	4	0	0	0	0	0
	Skor	0	100	100	100	100	100	100	100	100	100	100	100	100	100	100	100	100	100	100	100	100	50	66.6667	100	100	60	60	0	100	100	100	100	100	100	100	100	75	100	100	100	100	100
Adellia Putrianti Post Op	Respon	3	1	4	1	1	1	1	1	2	2	1	1	3	3	1	1	3	3	3	1	3	5	1	2	1	1	2	3	1	2	5	5	1	2	2	0	0	4	0	0	0	3
	Skor	0	100	33.3333	100	100	100	100	100	75	75	100	100	100	100	33.3333	33.3333	50	50	75	100	50	0	100	75	100	100	80	0	100	100	100	100	0	50	50	100	100	75	100	100	100	50
Resta Sukmana Post Op	Respon	3	1	2	1	1	1	1	1	1	1	1	1	3	3	3	3	4	4	3	1	1	2	2	1	1	1	2	3	1	2	5	5	2	3	3	4	0	3	0	0	3	0
	Skor	0	100	100	100	100	100	100	100	100	100	100	100	100	100	100	100	75	75	75	100	100	75	66.6667	100	100	100	80	0	100	100	100	100	100	100	100	75	100	50	100	100	50	100
Anggie Najwa Post Op	Respon	4	1	1	1	1	1	1	1	1	1	1	1	3	3	3	3	4	5	2	1	1	1	2	1	1	2	2	4	1	1	5	5	2	3	3	0	0	0	0	0	0	0
	Skor	100	100	100	100	100	100	100	100	100	100	100	100	100	100	100	100	75	100	100	100	100	100	66.6667	100	100	80	80	100	100	0	100	100	100	100	100	100	100	100	100	100	100	100
Fikri Dwi Prasetyo Post Op	Respon	3	1	2	1	1	1	1	1	1	1	1	1	3	3	3	3	4	4	3	5	3	3	1	1	2	1	2	4	1	2	4	4	1	2	3	3	4	3	4	4	4	4
	Skor	0	100	100	100	100	100	100	100	100	100	100	100	100	100	100	100	75	75	75	0	50	50	100	100	75	100	80	100	100	100	75	75	0	50	100	50	75	50	75	75	75	75
Dewi Indah Mulia Post Op	Respon	4	1	3	1	1	2	2	2	1	2	2	1	3	3	3	3	3	3	4	2	3	5	1	2	2	2	2	1	1	2	5	5	2	3	3	3	0	3	4	4	4	3
	Skor	100	100	66.6667	100	100	66.6667	75	75	100	75	66.6667	100	100	100	100	100	50	50	50	75	50	0	100	75	75	80	80	100	100	100	100	100	100	100	100	50	100	50	75	75	75	50
Laras Anindia Post Op	Respon	3	2	3	1	1	2	1	2	1	2	1	2	3	3	3	3	3	4	2	1	1	1	2	2	3	1	2	4	1	2	3	3	2	3	3	4	4	4	3	4	4	2
	Skor	0	75	66.6667	100	100	66.6667	100	75	100	75	100	75	100	100	100	100	50	75	100	100	100	100	66.6667	75	50	100	80	100	100	100	50	50	100	100	100	75	75	75	50	75	75	25
Andareas Wiranata Post op	Respon	3	1	2	1	1	1	2	1	1	2	2	1	3	3	3	3	4	5	2	1	4	4	2	1	1	1	3	3	2	2	4	5	1	3	3	0	0	0	0	0	0	0
	Skor	0	100	100	100	100	100	75	100	100	75	66.6667	100	100	100	100	100	75	100	100	100	25	25	66.6667	100	100	100	60	0	0	100	75	100	0	100	100	100	100	100	100	100	100	100
Zeevano Albariq Post Op	Respon	3	1	1	1	1	1	1	1	1	1	1	1	3	3	3	3	4	5	1	1	1	1	1	1	1	2	2	4	1	2	4	4	2	3	3	0	0	0	0	0	0	0
	Skor	0	100	100	100	100	100	100	100	100	100	100	100	100	100	100	100	75	100	100	100	100	100	100	100	100	80	80	100	100	100	75	75	100	100	100	100	100	100	100	100	100	100
Puti Erika Virginia Post Op	Respon	3	1	3	1	1	2	1	1	1	1	1	1	3	3	3	3	5	3	3	4	2	2	1	2	1	2	1	3	1	2	5	5	2	2	3	4	4	4	3	4	3	2
	Skor	0	100	66.6667	100	100	66.6667	100	100	100	100	100	100	100	100	100	100	100	50	75	25	75	75	100	75	100	80	100	0	100	100	100	100	100	50	100	75	75	75	50	75	50	25
Muhammad Farrel Post Op	Respon	3	1	2	1	1	1	1	1	1	1	2	1	3	3	3	3	3	5	1	1	3	3	2	2	1	1	2	3	1	2	5	5	2	3	3	0	4	3	2	0	3	0
	Skor	0	100	100	100	100	100	100	100	100	100	66.6667	100	100	100	100	100	50	100	100	100	50	50	66.6667	75	100	100	80	0	100	100	100	100	100	100	100	100	75	50	25	100	50	100
Habiburrahman Post Op	Respon	3	1	2	1	1	2	1	1	4	3	1	2	3	3	3	3	2	2	3	3	4	3	1	3	2	2	2	4	1	2	3	4	2	3	3	3	4	3	4	0	4	4
	Skor	0	100	100	100	100	66.6667	100	100	25	50	100	75	100	100	100	100	25	25	75	50	25	50	100	50	75	80	80	100	100	100	50	75	100	100	100	50	75	50	75	100	75	75
Sonia Zahara Post Op	Respon	4	1	2	1	1	2	1	1	3	2	1	1	3	3	3	3	4	4	3	1	2	3	2	2	2	2	2	4	1	2	5	5	2	3	3	0	0	3	0	0	0	3
	Skor	100	100	100	100	100	66.6667	100	100	50	75	100	100	100	100	100	100	75	75	75	100	75	50	66.6667	75	75	80	80	100	100	100	100	100	100	100	100	100	100	50	100	100	100	50
Hasna Nabilah Post Op	Respon	4	1	2	1	1	1	1	1	1	1	1	1	3	3	3	3	5	5	4	1	1	5	1	1	1	2	2	3	1	2	5	5	1	2	3	4	4	4	4	4	4	4
	Skor	100	100	100	100	100	100	100	100	100	100	100	100	100	100	100	100	100	100	50	100	100	0	100	100	100	80	80	0	100	100	100	100	0	50	100	75	75	75	75	75	75	75
Ananda Riski Sinaga Post Op	Respon	3	4	3	1	1	1	2	2	2	2	2	2	3	2	2	3	3	3	3	2	4	4	3	3	2	3	3	3	2	2	3	5	1	2	2	4	4	3	2	2	3	2
	Skor	0	25	66.6667	100	100	100	75	75	75	75	66.6667	75	100	50	66.6667	100	50	50	75	75	25	25	33.3333	50	75	60	60	0	0	100	50	100	0	50	50	75	75	50	25	25	50	25
Hary Pramurdani Post Op	Respon	4	1	2	1	1	1	1	2	1	1	1	1	3	3	1	3	3	3	3	1	3	3	1	2	2	2	4	3	1	1	3	3	2	3	3	3	4	1	4	4	3	2
	Skor	100	100	100	100	100	100	100	75	100	100	100	100	100	100	33.3333	100	50	50	75	100	50	50	100	75	75	80	40	0	100	0	50	50	100	100	100	50	75	0	75	75	50	25
Muhammad Lucky Al Pikri Post Op	Respon	3	1	2	1	1	1	1	1	1	1	1	1	3	3	3	3	4	4	3	2	2	2	2	2	2	2	2	1	1	2	4	4	2	3	3	3	4	4	0	0	2	4
	Skor	0	100	100	100	100	100	100	100	100	100	100	100	100	100	100	100	75	75	75	75	75	75	66.6667	75	75	80	80	100	100	100	75	75	100	100	100	50	75	75	100	100	25	75
Damar Sasongko Post Op	Respon	3	2	2	1	2	2	2	2	2	2	1	2	3	3	3	3	2	3	4	2	4	4	2	2	2	2	2	4	1	2	4	4	2	3	3	4	4	3	0	0	3	3
	Skor	0	75	100	100	66.6667	66.6667	75	75	75	75	100	75	100	100	100	100	25	50	50	75	25	25	66.6667	75	75	80	80	100	100	100	75	75	100	100	100	75	75	50	100	100	50	50
Arya Rastrawidjaya Post Op	Respon	3	2	2	1	1	2	1	1	2	2	2	1	3	3	3	3	3	4	3	2	2	2	1	3	2	2	2	1	1	2	5	5	2	3	3	3	4	4	4	4	2	3
	Skor	0	75	100	100	100	66.6667	100	100	75	75	66.6667	100	100	100	100	100	50	75	75	75	75	75	100	50	75	80	80	100	100	100	100	100	100	100	100	50	75	75	75	75	25	50
Revyana Dhafca Post Op	Respon	3	2	3	2	3	2	2	2	2	2	2	2	3	3	3	3	3	4	3	4	4	4	1	3	2	2	2	2	1	2	5	5	2	3	3	3	4	3	4	4	3	3
	Skor	0	75	66.6667	66.6667	33.3333	66.6667	75	75	75	75	66.6667	75	100	100	100	100	50	75	75	25	25	25	100	50	75	80	80	50	100	100	100	100	100	100	100	50	75	50	75	75	50	50

## Sheet: Variabel
Nama	Kejelasan Penglihatan	Ekspektasi Pasien	Penglihatan Dekat	Penglihatan Jauh	Fluktuasi Diurnal	Keterbatasan Aktivitas	Silau	Gejala	Ketergantungan pada Koreksi	Kekhawatiran	Koreksi Suboptimal	Penampilan	Kepuasan Terhadap Koreksi
Gerald Pre Op	50	0	60.4167	66.6667	54.1667	93.75	87.5	100	91.6667	25	100	20	60
Andy S Pre Op	79.1667	0	87.5	83.3333	58.3333	100	87.5	92.8571	58.3333	25	62.5	100	80
Nicolas Tamba Pre Op	29.1667	0	93.75	88.3333	70.8333	100	100	92.8571	79.1667	0	0	53.3333	60
Mentarry Pre Op	35.4167	0	60.4167	63.3333	54.1667	68.75	25	71.4286	16.6667	25	87.5	26.6667	80
Hanna Pre Op	50	50	12.5	0	25	31.25	50	57.1429	11	37.5	75	100	80
Riski Addil Pre Op	83.3333	0	18.75	63.3333	37.5	31.25	87.5	92.8571	37.5	37.5	37.5	93.3333	60
Muhammad Naufal Pre Op	58.3333	0	91.6667	83.3333	75	87.5	50	75	41.6667	12.5	100	40	20
Ferdyansyach Pre Op	35.4167	0	64.5833	83.3333	41.6667	93.75	87.5	82.1429	83.3333	50	100	86.6667	60
Deden Dani Pre Op	29.1667	0	39.5833	53.3333	0	50	25	39.2857	16.6667	12.5	75	53.3333	60
Andyka Nugroho Pre Op	72.9167	50	85.4167	73.3333	70.8333	87.5	75	67.8571	16.6667	37.5	100	20	80
Sayyed Farid Akbar Pre Op	33.3333	25	93.75	76.6667	70.8333	31.25	12.5	50	38.9	62.5	50	60	20
Fauzan Fajar Pre Op	68.75	50	93.75	100	75	75	62.5	85.7143	58.3333	62.5	50	93.3333	60
Zaki Makarim Pre Op	33.3333	50	79.1667	50	87.5	68.75	75	96.4286	70.8333	37.5	100	46.6667	80
Vita Permatasari Pre Op	64.5833	0	64.5833	41.6667	29.1667	68.75	75	92.8571	58.3333	0	50	53.3333	60
Ratu Azya Pre Op	22.9167	0	62.5	41.6667	29.1667	62.5	75	50	29.1667	37.5	75	53.3333	80
Ayu Ghania Pre Op	25	50	33.3333	23.3333	29.1667	18.75	25	60.7143	16.6667	12.5	100	86.6667	100
Romeo Marcello Pre Op	31.25	0	31.25	23.3333	0	37.5	50	67.8571	29.1667	0	0	53.3333	80
Muhammad Riski Pre Op	16.6667	0	93.75	73.3333	70.8333	100	37.5	82.1429	100	37.5	50	53.3333	60
Ahmad Novan Pre Op	33.3333	0	45.8333	50	0	62.5	75	92.8571	16.6667	0	62.5	20	60
Gugun Gunawan Pre Op	52.0833	0	85.4167	83.3333	87.5	87.5	87.5	85.7143	79.1667	12.5	87.5	53.3333	60
Rizky Aka Prima Pre Op	54.1667	0	91.6667	90	100	93.75	25	85.7143	87.5	25	100	0	60
Mochamad Rivaldi Pre Op	8.33333	0	79.1667	90	54.1667	87.5	62.5	53.5714	83.3333	75	87.5	40	60
Dariel Tidar Saxena Pre Op	60.4167	0	91.6667	100	54.1667	100	75	100	87.5	0	100	93.3333	80
Fahri Nurdiyanto Pre Op	58.3333	0	66.6667	81.6667	54.1667	100	50	78.5714	100	0	100	53.3333	60
Jardin Romora Pre Op	27.0833	50	66.6667	70	45.8333	37.5	37.5	46.4286	58.3333	37.5	50	53.3333	60
Faiz Farhan Pre Op	31.25	0	58.3333	73.3333	58.3333	75	50	85.7143	37.5	0	37.5	33.3333	100
Matthew Armando Pre Op	37.5	50	81.25	58.3333	70.8333	18.75	75	42.8571	66.6667	87.5	87.5	46.6667	100
Fadhil Zaki Pre Op	33.3333	0	39.5833	16.6667	50	56.25	25	53.5714	16.6667	0	100	66.6667	60
Muhammad Corliansa Pre Op	33.3333	0	37.5	44.3	12.5	81.25	37.5	75	75	25	100	46.6667	60
Nabilla Nurlatifah Pre Op	20.8333	50	72.9167	56.6667	54.1667	43.75	37.5	50	50	12.5	100	46.6667	100
Ghifa Pradipta Pre Op	60.4167	0	66.6667	58.3333	58.3333	87.5	50	82.1429	29.1667	37.5	87.5	86.6667	80
Galang Aryo Bima Pre Op	91.6667	0	87.5	83.3333	83.3333	100	37.5	100	100	0	100	66.6667	100
Resta Sukmana Pre Op	50	0	85.4167	60	54.1667	87.5	0	35.7143	58.3333	12.5	62.5	93.3333	100
Aqilah Mahira Pre Op	39.5833	0	33.3333	30	16.6667	37.5	0	32.1429	16.6667	12.5	25	53.3333	60
Anggie Najwa Pre Op	43.75	100	83.3333	100	45.8333	100	87.5	75	100	0	0	86.6667	60
Radja Bintang Pre Op	70.8333	0	87.5	90	83.3333	100	87.5	85.7143	100	25	100	46.6667	60
Habiburrahman Pre Op	87.5	0	87.5	58.3333	62.5	68.75	62.5	75	70.8333	37.5	37.5	26.6667	80
Gerald Marpaung Post Op	83.3333	0	100	81.6667	100	100	37.5	85.7143	100	75	100	60	80
Rizqi Maulana Pre Op	87.5	50	85.4167	76.6667	54.1667	93.75	87.5	46.4286	100	12.5	100	33.3333	60
Mentarry Post Op	54.1667	0	66.6667	66.6667	70.8333	81.25	37.5	50	83.3333	50	50	93.3333	80
Fahrurrazi Athariq Pre Op	50	0	79.1667	100	87.5	62.5	87.5	96.4286	16.6667	62.5	50	86.6667	100
Soraya binti Asep Pre Op	22.9167	0	45.8333	33	54.1667	62.5	75	89.2857	0	12.5	87.5	86.6667	60
Fikri Dwi Pre Op	58.3333	25	54.1667	73.3333	58.3333	100	50	53.5714	75	37.5	100	46.6667	60
Gya Fahrezi Faturrahman Pre Op	41.6667	50	33.3333	35	29.1667	93.75	37.5	89.2857	61	0	50	53.3333	60
Dewi Indah Mulia Pre Op	45.8333	50	58.3333	83.3333	41.6667	87.5	62.5	60.7143	75	12.5	100	13.3333	80
Efran Valiannara Pre Op	87.5	50	93.75	85	100	100	75	75	100	62.5	100	53.3333	100
Hanna Christabella Post Op	75	100	93.75	89	87.5	33	75	46.4286	100	0	100	33.3333	60
Deden Dani Post Op	100	50	100	100	100	100	37.5	75	100	62.5	100	46.6667	80
Gugun Gunawan Post Op	91.6667	0	100	100	100	100	100	85.7143	100	0	50	60	100
Nicolas Tamba Post Op	91.6667	50	100	100	100	87.5	100	100	100	12.5	75	93.3333	100
Fadhil Zaki Post Op	81.25	0	100	100	100	50	50	57.1429	100	0	75	33.3333	80
Adellia Putrianti Pre Op	50	0	64.5833	73.3333	70.8333	75	12.5	57.1429	29.1667	25	100	93.3333	100
Laras Anindia Pre Op	27.0833	0	47.9167	40	29.1667	31.25	50	46.4286	16.6667	25	50	60	80
Pepin Sitohang Pre Op	50	0	64.5833	75	41.6667	75	62.5	75	79.1667	12.5	100	53.3333	60
Adnin Fadlilah Pre Op	100	25	100	100	66.6667	100	100	96.4286	100	25	100	86.6667	60
Wina Binti Mahpudin Pre Op	0	0	44	28.3333	12.5	0	37.5	67.8571	29.1667	0	62.5	33.3333	40
Romeo Marcello Post Op	68.75	0	100	100	100	100	75	96.4286	100	100	100	86.6667	80
Fauzan Fajar Post Op	39.5833	100	66.6667	58.3333	45.8333	37.5	37.5	71.4286	70.8333	25	100	20	40
Ahmad Novan Post Op	91.6667	25	64.5833	78.3333	33.3333	81.25	87.5	96.4286	16.6667	0	62.5	93.3333	80
Muhammad Riski Post Op	60.4167	0	93.75	88.3333	83.3333	75	25	85.7143	100	50	100	53.3333	80
Sayyed Farid Akbar Post Op	50	50	100	100	87.5	50	25	42.8571	87.5	0	12.5	93.3333	80
Ratu Azya Post Op	22.9167	0	54.1667	43.3333	87.5	37.5	25	46.4286	29.1667	25	100	13.3333	100
Puti Erika Virginia Pre Op	62.5	0	100	78.3333	62.5	93.75	75	64.2857	66.6667	62.5	50	53.3333	80
Dariel Tidar Saxena Post Op	75	0	93.75	100	50	100	37.5	96.4286	100	50	100	100	100
Mochammad Rivaldi Post Op	100	0	100	90	100	100	37.5	82.1429	100	50	100	40	80
Ghifa Pradipta Post Op	91.6667	0	72.9167	83.3333	87.5	93.75	37.5	71.4286	100	62.5	75	86.6667	80
Vita Permatasari Post Op	70.8333	0	100	88.3333	87.5	100	50	50	62.5	0	100	53.3333	40
Aqilah Mahira Post Op	100	50	100	100	100	100	62.5	78.5714	100	62.5	100	46.6667	100
Faiz Farhan Post Op	100	50	100	100	100	100	62.5	78.5714	100	62.5	100	46.6667	100
Andareas Wiranata Post Op	100	50	77.0833	76.6667	87.5	87.5	75	96.4286	87.5	25	100	66.6667	100
Fahrurrazi Athariq Post Op	79.1667	0	81.25	100	66.6667	25	37.5	75	100	25	62.5	93.3333	60
Nabilla Nurlatifah Post Op	54.1667	50	87.5	78.3333	83.3333	43.75	62.5	46.4286	83.3333	25	100	53.3333	100
Zeevano Albariq Pre Op	16.6667	25	93.75	100	83.3333	100	12.5	71.4286	100	75	100	80	80
Muhammad Corliansa Post Op	100	100	100	85	87.5	100	25	78.5714	100	100	100	100	80
Muhammad Farrel Rachnadyandhira Pre Op	56.25	0	91.6667	100	83.3333	100	87.5	53.5714	100	50	100	40	80
Hary Pramurdani Pre Op	50	0	79.1667	85	83.3333	87.5	37.5	82.1429	100	37.5	62.5	53.3333	60
Sonia Zahara Pre Op	25	100	52.0833	37.5	45.8333	62.5	87.5	96.4286	16.6667	12.5	62.5	80	20
Wina Binti Mahpudin Post Op	64.5833	0	93.75	90	87.5	0	62.5	82.1429	100	0	87.5	6.66667	20
Andy Setiawan Post Op	66.6667	50	79.1667	81.6667	83.3333	100	50	89.2857	87.5	62.5	25	86.6667	100
Riski addil Post Op	91.6667	75	81.25	71.6667	83.3333	87.5	50	82.1429	91.6667	100	75	100	80
Ayu Ghania Post Op	93.75	100	91.6667	65	87.5	43.75	62.5	64.2857	91.6667	12.5	100	60	80
Muhammad Naufal Post Op	91.6667	75	91.6667	90	87.5	100	50	60.7143	83.3333	50	100	93.3333	80
Andyka Nugroho Post Op	91.6667	100	91.6667	66.6667	87.5	87.5	37.5	39.2857	83.3333	37.5	100	20	60
Zaki Makarim Post Op	91.6667	100	79.1667	50	87.5	68.75	62.5	78.5714	70.8333	37.5	100	86.6667	80
Muhammad Lucky Al Pikri Pre Op	58.3333	0	100	100	70.8333	75	75	53.5714	100	62.5	50	46.6667	80
Hasna Nabilah Pre Op	35.4167	0	70.8333	80	45.8333	93.75	75	71.4286	79.1667	0	100	60	80
Galang Aryo Bima Post op	81.25	0	100	100	100	87.5	37.5	78.5714	91.6667	0	100	53.3333	100
Matthew Armando Post Op	85.4167	0	100	93.3333	41.6667	87.5	37.5	67.8571	100	0	62.5	100	100
Efran Valiannara Post Op	66.6667	100	91.6667	90	87.5	75	50	71.4286	79.1667	37.5	50	60	80
Damar Sasongko Pre Op	54.1667	0	72.9167	76.6667	62.5	37.5	62.5	75	16.6667	25	25	86.6667	80
Arya Rastrawidjaya Pre Op	45.8333	0	85.4167	73.3333	29.1667	75	25	57.1429	58.3333	25	87.5	46.6667	40
Ananda Riski Sinaga Pre Op	43.75	0	60.4167	66.6667	70.8333	43.75	37.5	42.8571	91.6667	0	100	46.6667	100
Revyana Dhafca Pre Op	12.5	0	31.25	16.6667	29.1667	50	50	64.2857	16.6667	25	25	93.3333	80
Rizky Aka Prima Post Op	52.0833	0	93.75	100	87.5	100	12.5	42.8571	58.3333	37.5	100	20	80
Gya Fahrezi Faturrahman Post Op	70.8333	0	85.4167	83.3333	87.5	93.75	62.5	64.2857	100	50	25	53.3333	80
Soraya binti Asep Post Op	91.6667	0	87.5	89	100	83	75	85.7143	100	50	100	60	80
Fahri Nurdiyanto Post Op	100	100	85.4167	88.3333	70.8333	100	62.5	78.5714	100	0	100	93.3333	80
Jardin Romora Post Op	72.9167	100	72.9167	76.6667	45.8333	50	50	50	100	25	50	93.3333	80
Adnin Fadlilah Post Op	85.4167	0	100	100	100	100	100	100	100	75	100	86.6667	60
Adellia Putrianti Post Op	100	0	100	90	66.6667	50	62.5	78.5714	66.6667	25	100	93.3333	100
Resta Sukmana Post Op	91.6667	0	100	100	100	100	62.5	82.1429	100	87.5	100	93.3333	100
Anggie Najwa Post Op	91.6667	100	100	100	100	100	87.5	100	100	100	100	60	80
Fikri Dwi Prasetyo Post Op	81.25	50	100	100	50	62.5	62.5	75	100	50	75	93.3333	100
Dewi Indah Mulia Post Op	87.5	100	79.1667	88.3333	70.8333	100	50	60.7143	100	25	100	93.3333	80
Laras Anindia Post Op	66.6667	50	87.5	88.3333	83.3333	93.75	62.5	67.8571	100	100	50	93.3333	100
Andareas Wiranata Post op	91.6667	0	85.4167	95	100	75	87.5	100	100	25	87.5	53.3333	100
Zeevano Albariq Post Op	100	50	100	100	100	100	87.5	100	100	100	75	93.3333	80
Puti Erika Virginia Post Op	75	0	100	93.3333	45.8333	87.5	87.5	64.2857	100	75	100	100	80
Muhammad Farrel Post Op	66.6667	0	91.6667	100	100	100	50	89.2857	100	50	100	93.3333	100
Habiburrahman Post Op	87.5	50	100	68.3333	75	93.75	37.5	60.7143	100	37.5	62.5	93.3333	80
Sonia Zahara Post Op	91.6667	100	100	78.3333	100	100	62.5	78.5714	100	62.5	100	93.3333	80
Hasna Nabilah Post Op	81.25	50	100	100	100	62.5	87.5	82.1429	100	50	100	93.3333	80
Ananda Riski Sinaga Post Op	39.5833	0	60.4167	90	70.8333	43.75	50	57.1429	79.1667	25	75	53.3333	60
Hary Pramurdani Post Op	81.25	50	93.75	100	100	100	25	57.1429	83.3333	50	50	46.6667	80
Muhammad Lucky Al Pikri Post Op	85.4167	50	100	100	87.5	100	75	64.2857	100	75	75	93.3333	80
Damar Sasongko Post Op	85.4167	50	81.25	76.6667	87.5	93.75	37.5	60.7143	100	25	75	93.3333	80
Arya Rastrawidjaya Post Op	81.25	50	85.4167	83.3333	87.5	100	62.5	57.1429	100	75	100	93.3333	80
Revyana Dhafca Post Op	81.25	25	72.9167	63.3333	45.8333	93.75	50	60.7143	100	25	100	93.3333	80
